# Supplementary material for: Constructive adaptation of 3D-printable polymers in response to typically destructive aquatic environments
Source: PNAS Nexus. 2022 Jul 29;1(3):pgac139. doi: 10.1093/pnasnexus/pgac139 (PMC9896903; doi:10.1093/pnasnexus/pgac139)
Supplement: pgac139_Supplemental_Files [file pgac139_supplemental_files.zip]

Archive with 5 entries (5 files):
- PNASNEXUS-PNASNEXUS-2022-00088-s01.docx
- PNASNEXUS-PNASNEXUS-2022-00088-s02.mp4
- PNASNEXUS-PNASNEXUS-2022-00088-s03.mp4
- PNASNEXUS-PNASNEXUS-2022-00088-s04.mp4
- PNASNEXUS-PNASNEXUS-2022-00088-s05.mp4
